# Supplementary material for: A Systematic Review on Social Cognition in ADHD: The Role of Language, Theory of Mind, and Executive Functions
Source: Brain Sci. 2024 Nov 1;14(11):1117. doi: 10.3390/brainsci14111117 (PMC11592136; doi:10.3390/brainsci14111117)
Supplement: Supplementary file 1 [file brainsci-14-01117-s001.zip]

Archive with 1 entries (1 files):
- brainsci-3231406-supplementary.pdf
